# Supplementary material for: Identification of potential therapeutic intervening targets by in-silico analysis of nsSNPs in preterm birth-related genes
Source: PLoS One. 2023 Mar 7;18(3):e0280305. doi: 10.1371/journal.pone.0280305 (PMC9990928; doi:10.1371/journal.pone.0280305)
Supplement: S1 Table — (XLSX) [file pone.0280305.s001.xlsx]

## Sheet: Table S1
Table S1. ALFA frequencies of rare nsSNPs of PTB-related genes.
Gene	rsID	chr:Location	GMAF Allele	Alleles	GMAF Frequency	Global MAF	Evidence	Consequence Type	Amino Acid	Amino Acid Coordinates	ALFA Total Sample Size	Reference Allele (Global)	Alternate Allele (Global)	ALFA South Asian Sample size	Reference Allele (South Asian)	Alternate Allele (South Asian)
COL24A1	rs184448337	1:85842393	T	C/T	0.0002	< 0.001	Frequency~1000Genomes~ExAC~gnomAD	missense variant~splice region variant	G/R	1155	10680	C=1.00000	T=0.00000	108	C=1.000	T=0.000
IQGAP2	rs140724393	5:76575751	G	A/G	0.0002	< 0.001	Frequency~1000Genomes~ExAC~TOPMed~gnomAD	missense variant	Y/C	147	14050	A=1.00000	G=0.00000	112	A=1.000	G=0.000
IQGAP2	rs34968964	5:76665143	C	G/C	0.001198	0.001	Frequency~1000Genomes~ESP~Phenotype_or_Disease~ExAC~TOPMed~gnomAD	missense variant	E/Q	883	114678	G=0.995509	C=0.004491	3330	G=0.9997	C=0.0003
IQGAP2	rs34950321	5:76668682	T	C/T	0.005391	0.005	Frequency~1000Genomes~ESP~Phenotype_or_Disease~ExAC~TOPMed~gnomAD	missense variant~splice region variant	T/I	894	234528	C=0.980983	T=0.019017	6412	C=1.0000	T=0.0000
IQGAP2	rs200940839	5:76673589	T	C/A/T	0.0002	< 0.001	Frequency~1000Genomes~ExAC~TOPMed	missense variant~splice region variant	P/H	1070	168450	C=0.999994	T=0.000006	6290	C=0.9998	T=0.0002
IQGAP2	rs200940839	5:76673589	T	C/A/T	0.0002	< 0.001	Frequency~1000Genomes~ExAC~TOPMed	missense variant~splice region variant	P/L	1070	168450	C=0.999994	T=0.000006	6290	C=0.9998	T=0.0002
IQGAP2	rs140724393	5:76575751	G	A/G	0.0002	< 0.001	Frequency~1000Genomes~ExAC~TOPMed~gnomAD	missense variant	Y/C	97	14050	A=1.00000	G=0.00000	112	A=1.000	G=0.000
IQGAP2	rs34968964	5:76665143	C	G/C	0.001198	0.001	Frequency~1000Genomes~ESP~Phenotype_or_Disease~ExAC~TOPMed~gnomAD	missense variant	E/Q	833	114678	G=0.995509	C=0.004491	3330	G=0.9997	C=0.0003
IQGAP2	rs34950321	5:76668682	T	C/T	0.005391	0.005	Frequency~1000Genomes~ESP~Phenotype_or_Disease~ExAC~TOPMed~gnomAD	missense variant~splice region variant	T/I	844	234528	C=0.980983	T=0.019017	6412	C=1.0000	T=0.0000
IQGAP2	rs200940839	5:76673589	T	C/A/T	0.0002	< 0.001	Frequency~1000Genomes~ExAC~TOPMed	missense variant~splice region variant	P/H	1020	168450	C=0.999994	T=0.000006	6290	C=0.9998	T=0.0002
IQGAP2	rs200940839	5:76673589	T	C/A/T	0.0002	< 0.001	Frequency~1000Genomes~ExAC~TOPMed	missense variant~splice region variant	P/L	1020	168450	C=0.999994	T=0.000006	6290	C=0.9998	T=0.0002
IQGAP2	rs34968964	5:76665143	C	G/C	0.001198	0.001	Frequency~1000Genomes~ESP~Phenotype_or_Disease~ExAC~TOPMed~gnomAD	missense variant	E/Q	379	114678	G=0.995509	C=0.004491	3330	G=0.9997	C=0.0003
IQGAP2	rs34950321	5:76668682	T	C/T	0.005391	0.005	Frequency~1000Genomes~ESP~Phenotype_or_Disease~ExAC~TOPMed~gnomAD	missense variant~splice region variant	T/I	390	234528	C=0.980983	T=0.019017	6412	C=1.0000	T=0.0000
IQGAP2	rs200940839	5:76673589	T	C/A/T	0.0002	< 0.001	Frequency~1000Genomes~ExAC~TOPMed	missense variant~splice region variant	P/H	566	168450	C=0.999994	T=0.000006	6290	C=0.9998	T=0.0002
IQGAP2	rs200940839	5:76673589	T	C/A/T	0.0002	< 0.001	Frequency~1000Genomes~ExAC~TOPMed	missense variant~splice region variant	P/L	566	168450	C=0.999994	T=0.000006	6290	C=0.9998	T=0.0002
IQGAP2	rs34968964	5:76665143	C	G/C	0.001198	0.001	Frequency~1000Genomes~ESP~Phenotype_or_Disease~ExAC~TOPMed~gnomAD	missense variant	E/Q	379	114678	G=0.995509	C=0.004491	3330	G=0.9997	C=0.0003
IQGAP2	rs34950321	5:76668682	T	C/T	0.005391	0.005	Frequency~1000Genomes~ESP~Phenotype_or_Disease~ExAC~TOPMed~gnomAD	missense variant~splice region variant	T/I	390	234528	C=0.980983	T=0.019017	6412	C=1.0000	T=0.0000
IQGAP2	rs200940839	5:76673589	T	C/A/T	0.0002	< 0.001	Frequency~1000Genomes~ExAC~TOPMed	missense variant~splice region variant	P/H	566	168450	C=0.999994	T=0.000006	6290	C=0.9998	T=0.0002
IQGAP2	rs200940839	5:76673589	T	C/A/T	0.0002	< 0.001	Frequency~1000Genomes~ExAC~TOPMed	missense variant~splice region variant	P/L	566	168450	C=0.999994	T=0.000006	6290	C=0.9998	T=0.0002
IQGAP2	rs140724393	5:76575751	G	A/G	0.0002	< 0.001	Frequency~1000Genomes~ExAC~TOPMed~gnomAD	missense variant	Y/C	97	14050	A=1.00000	G=0.00000	112	A=1.000	G=0.000
IQGAP2	rs34968964	5:76665143	C	G/C	0.001198	0.001	Frequency~1000Genomes~ESP~Phenotype_or_Disease~ExAC~TOPMed~gnomAD	missense variant	E/Q	833	114678	G=0.995509	C=0.004491	3330	G=0.9997	C=0.0003
IQGAP2	rs34950321	5:76668682	T	C/T	0.005391	0.005	Frequency~1000Genomes~ESP~Phenotype_or_Disease~ExAC~TOPMed~gnomAD	missense variant~splice region variant	T/I	844	234528	C=0.980983	T=0.019017	6412	C=1.0000	T=0.0000
IQGAP2	rs200940839	5:76673589	T	C/A/T	0.0002	< 0.001	Frequency~1000Genomes~ExAC~TOPMed	missense variant~splice region variant	P/H	1020	168450	C=0.999994	T=0.000006	6290	C=0.9998	T=0.0002
IQGAP2	rs200940839	5:76673589	T	C/A/T	0.0002	< 0.001	Frequency~1000Genomes~ExAC~TOPMed	missense variant~splice region variant	P/L	1020	168450	C=0.999994	T=0.000006	6290	C=0.9998	T=0.0002
IQGAP2	rs34968964	5:76665143	C	G/C	0.001198	0.001	Frequency~1000Genomes~ESP~Phenotype_or_Disease~ExAC~TOPMed~gnomAD	missense variant	E/Q	436	114678	G=0.995509	C=0.004491	3330	G=0.9997	C=0.0003
IQGAP2	rs34950321	5:76668682	T	C/T	0.005391	0.005	Frequency~1000Genomes~ESP~Phenotype_or_Disease~ExAC~TOPMed~gnomAD	missense variant~splice region variant	T/I	447	234528	C=0.980983	T=0.019017	6412	C=1.0000	T=0.0000
IQGAP2	rs140724393	5:76575751	G	A/G	0.0002	< 0.001	Frequency~1000Genomes~ExAC~TOPMed~gnomAD	missense variant	Y/C	120	14050	A=1.00000	G=0.00000	112	A=1.000	G=0.000
