# Supplementary material for: Identification of potential therapeutic intervening targets by in-silico analysis of nsSNPs in preterm birth-related genes
Source: PLoS One. 2023 Mar 7;18(3):e0280305. doi: 10.1371/journal.pone.0280305 (PMC9990928; doi:10.1371/journal.pone.0280305)
Supplement: S2 Table — (XLSX) [file pone.0280305.s002.xlsx]

## Sheet: Table S2
Table S2. Gene expression details of female reproductive tissues.
Gene	Tissues (Median TPM / Sample)
	Bladder (n=7)	Cervix - Ectocervix (n=9)	Cervix - Endocervix (n=10)	Fallopian tubes (n=9)	Ovary (n=180)	Uterus (n=142)	Vagina (n=156)
CNN1	706	302.6	315.9	986.8	44.08	1385	191.8
COL24A1	12.06	8.419	7.374	0.2512	2.754	1.16	4.049
IQGAP2	3.4	3.337	6.45	3.59	5.801	2.03	3.62
SLIT2	21.97	21.81	34.52	25.25	5.803	27.47	21.4
