# Supplementary material for: Identification of potential therapeutic intervening targets by in-silico analysis of nsSNPs in preterm birth-related genes
Source: PLoS One. 2023 Mar 7;18(3):e0280305. doi: 10.1371/journal.pone.0280305 (PMC9990928; doi:10.1371/journal.pone.0280305)
Supplement: S3 Table — (XLSX) [file pone.0280305.s003.xlsx]

## Sheet: Table S3
Table S3. 3D Homology model assessment and validation of CNN1 isoform 2.
Stereochemical Analysis	CNN1
Template / PDB Title	1WYP / solution structure of the ch domain of human calponin 1
Aligned Residues	123
Confidence (%)	100
Identity (%)	94
Model Dimensions (Å)	X:43.557, Y:38.413, Z:30.234
ERRAT- Overall Quality factor	73.68
VERIFY3D (%)	83.74
Residues in most favored regions [A, B, L]	97 (89.8%)
Residues in additional allowed regions [a, b, 1, p]	10 (9.3%)
Generously allowed regions [~a, ~b, ~1,~p]	1 (0.9%)
Residues in disallowed regions	0
Number of non- glycine and non- proline residues (%)	108 (100%)
Number of end –residues (excluding GLY and PRO)	3
Number of glycine residues	10
Number of proline residues	2
Total no. of residues	123
All Ramachandrans	4 labelled residues (out of 119)
Chi1-chi2 plots	2 labelled residues (out of 86)
Side chain parameters	5 better, NO inside and worse
Residual Properties	Max. Deviation = 2.6
	Bond Length / angle = 4.8
	Bad contacts = 14
G- factors	Dihedrals: -0.01
	Covalent: 0.69
	Overall: 0.26
Planar groups	100% within limits
