# Supplementary material for: Identification of potential therapeutic intervening targets by in-silico analysis of nsSNPs in preterm birth-related genes
Source: PLoS One. 2023 Mar 7;18(3):e0280305. doi: 10.1371/journal.pone.0280305 (PMC9990928; doi:10.1371/journal.pone.0280305)
Supplement: S4 Table — (XLSX) [file pone.0280305.s004.xlsx]

## Sheet: Table S4
Table S4. Cavity-based blind docking and amino acids interactions of CNN1 isoform 2 with progesterone.
Cavity Grading	Affinity (kcal/mol)	Amino Acids Interaction
1	-6.5	LEU2, ALA3, GLN4, ASP7, ARG10, ASP84, GLN99, SER102, LEU105, LYS123, TYR124
2	-6.2	TRP17, VAL21, LYS46, LEU47, TYR78, ALA111, LYS112, GLY115, ASN116, LYS117
3	-5.6	TYR6, HIS8, GLU11, GLN12, ASN28, ASN29, PHE30, MET31, ASP32, HIS97
4	-5.8	ARG24, ASP32, GLY33, LYS35, ASP36, ILE38, ILE39, THR59, GLN64
5	-5.5	SER51, VAL52, LYS53, LYS54, ASN70, LYS73, ALA74, LYS77
