# Supplementary material for: Identification of potential therapeutic intervening targets by in-silico analysis of nsSNPs in preterm birth-related genes
Source: PLoS One. 2023 Mar 7;18(3):e0280305. doi: 10.1371/journal.pone.0280305 (PMC9990928; doi:10.1371/journal.pone.0280305)
Supplement: S5 Table — (XLSX) [file pone.0280305.s005.xlsx]

## Sheet: Table S5
Table S5. List of PTB-related drugs extracted from DrugBank database.
S. No.	Drugs	Status	Drug Synonyms	DrugBank Acession Number	Chemical Formula	Average Weight (g/mol)
1	Hydroxyprogesterone caproate	Approved, Investigational	Not available	DB06789	C27H40O4	428.604
2	Terbutaline	Approved	Terbutalin, Terbutalina, Terbutaline, Terbutalinum	DB00871	C12H19NO3	225.284
3	Nylidrin	Approved	Bufenina, Buphenin, Buphenine, Bupheninum	DB06152	C19H25NO2	299.414
4	Ritodrine	Approved, Investigational	Ritodrina, Ritodrine, Ritodrinium	DB00867	C17H21NO3	287.353
5	Carboprost tromethamine	Approved	Carboprost trometamol, Carboprost tromethamine	DB00429	C25H47NO8	489.65
6	Warfarin	Approved	Coumafene, Warfarin, Warfarina, Zoocoumarin	DB00682	C19H16O4	308.328
7	Atosiban	Approved, Investigational	Atosiban	DB09059	C43H67N11O12S2	994.19
8	Metronidazole	Approved	Metronidazol, Métronidazole, Metronidazole, Metronidazolum	DB00916	C6H9N3O3	171.154
9	Tramadol	Approved, Investigational	Tramadol, Tramadolum	DB00193	C16H25NO2	263.375
10	Dinoprostone	Approved	(15S)-prostaglandin E2, Dinoproston, Dinoprostona, Dinoprostone, Dinoprostonum, PGE2, Prostaglandin E2	DB00917	C20H32O5	352.465
11	Fenoterol	Approved, Investigational	Fenoterol, Fenoterolum, Phenoterol	DB01288	C17H21NO4	303.353
12	Sinapultide	Approved	Sinapultida, Sinapultide, Sinapultidum	DB11332	C126H238N26O22	2469.45
13	Epinephrine	Approved, Vet Approved	Adrenaline and others	DB00668	C9H13NO3	183.204
14	Salbutamol	Approved, Vet Approved	Albuterol, Salbutamolum	DB01001	C13H21NO3	239.311
15	Merotocin	Investigational	Not available	DB12932	C48H68FN11O12S	1042.2
16	Retosiban	Investigational	Not available	DB11818	C27H34N4O5	494.592
17	Allylestrenol	Experimental	Allyloestrenol, Alilestrenol, Allilestrenolo, Allyl estrenol, Allylestrenol, Allylestrenolum	DB01431	C21H32O	300.478
