# Supplementary material for: Identification of potential therapeutic intervening targets by in-silico analysis of nsSNPs in preterm birth-related genes
Source: PLoS One. 2023 Mar 7;18(3):e0280305. doi: 10.1371/journal.pone.0280305 (PMC9990928; doi:10.1371/journal.pone.0280305)
Supplement: S6 Table — (XLSX) [file pone.0280305.s006.xlsx]

## Sheet: Table S6
Table S6. Shortlisted PTB-related drugs after manual inspection and applying Lipinski’s rule of 5 screening.
S. No.	Drugs	Molecular Mass (Da)	LogP	H-bond Donor	H-bond acceptor	Molar Refractivity	Remarks (Lipinski’s Rule of 5)
1	Hydroxyprogesterone caproate	391	-0.55938	0	4	92.1025	PASS - Followed All Five Lipinski Rule / NO Violation
2	Terbutaline	206	-0.89626	0	4	49.69	PASS - Followed All Five Lipinski Rule / NO Violation
3	Ritodrine	266	-1.27196	0	4	67.717	PASS - Followed All Five Lipinski Rule / NO Violation
4	Atosiban	928	0	0	23	0	FAIL - Violation (Mass, H-bond acceptor & Molar Refractivity)
5	Merotocin	973	-4.86818	0	20	217.351	FAIL - Violation (Mass, H-bond acceptor & Molar Refractivity)
6	Retosiban	460	-0.31124	0	8	108.129	PASS - Followed All Five Lipinski Rule / NO Violation
7	Allylestrenol	272	1.00375	0	1	72.867	PASS - Followed All Five Lipinski Rule / NO Violation
