# Supplementary material for: Identification of potential therapeutic intervening targets by in-silico analysis of nsSNPs in preterm birth-related genes
Source: PLoS One. 2023 Mar 7;18(3):e0280305. doi: 10.1371/journal.pone.0280305 (PMC9990928; doi:10.1371/journal.pone.0280305)
Supplement: S7 Table — (XLSX) [file pone.0280305.s007.xlsx]

## Sheet: Table S7
Table S7. In-silico predicted pharmacokinetics profile of screened PTB-related drugs.
Category	Property (Unit)	Predicted Results					Reference Ranges / Inference
		Allylestrenol	Hydroxyprogesterone caproate	Retosiban	Ritodrine	Terbutaline
Basic Physicochemical Property	LogS (solubility)	1.913 μg/mL	0.332 μg/mL	138.117 μg/mL	119.516 μg/mL	1389.115 μg/mL	<10 μg/mL: Low solubility; 10–60 μg/mL: Moderate solubility; >60 μg/mL: High solubility
	LogD7.4 (Distribution coefficient D) (log mol/L)	3.586	3.981	2.167	0.628	-0.105	<1: High Solubility; 1–3: moderate solubility; ≥ 3: low solubility
	LogP (Distribution Coefficient P)	5.256	5.97	2.04	2.352	1.519	Optimal: 0 < LogP < 3 LogP < 0: poor lipid bilayer permeability LogP > 3: poor aqueous solubility
Absorption	Papp (Caco-2 Permeability)	-4.521 cm/s	-4.683 cm/s	-5.166 cm/s	-5.24 cm/s	-5.514 cm/s	Optimal: higher than − 5.15 or − 4.70
	HIA (Human Intestinal Absorption)	0.931	0.774	0.58	0.674	0.6666	≥30%: HIA+; <30%: HIA-
	F (30% Bioavailability)	0.482	0.193	0.445	0.643	0.262	≥30%: F30+; <30%: F30-
Distribution	PPB (Plasma Protein Binding)	0.91306	0.89815	0.89887	0.80777	0.44832	90%: Significant with drugs that are highly protein-bound and have a low therapeutic index
	VD (Volume Distribution)	0.264 L/kg	-0.516 L/kg	0.199 L/kg	1.107 L/kg	0.335 L/kg	Optimal: 0.04-20L/kg; <0.07L/kg: highly hydrophilic; 0.07-0.7L/kg: Evenly distributed; >0.7L/kg: highly lipophilic.
	BBB (Blood–Brain Barrier)	0.994	0.997	0.576	0.093	0.091	BB ratio >=0.1: BBB+; BB ratio <0.1: BBB-
Metabolism	P450 CYP1A2 inhibitor	0.074	0.057	0.102	0.034	0.007	> 0.5: An inhibitor < 0.5: Non-inhibitor
	P450 CYP1A2 Substrate	0.372	0.506	0.452	0.476	0.504	> 0.5: Substrate < 0.5: Non-substrate
	P450 CYP3A4 inhibitor	0.291	0.13	0.74	0.071	0.032	> 0.5: An inhibitor < 0.5: Non-inhibitor
	P450 CYP3A4 substrate	0.92	0.913	0.596	0.5	0.164	> 0.5: Substrate < 0.5: Non-substrate
Excretion	T 1/2 (Half Life Time)	1.965 h	1.692 h	1.574 h	1.076 h	2.134 h	Range: >8h: high; 3h< Cl < 8h: moderate; <3h: low
	CL (Clearance Rate)	1.779 mL/min/kg	1.261 mL/min/kg	1.424 mL/min/kg	3.136 mL/min/kg	1.621 mL/min/kg	Range: > 15 high; 5 < Cl < 15: moderate; < 5: low
Toxicity	hERG (hERG Blockers)	0.379	0.539	0.59	0.441	0.169	> 0.5: A Blocker < 0.5: Non-blocker
	H-HT (Human Hepatotoxicity)	0.084	0.29	0.912	0.782	0.87	> 0.5: HHT positive < 0.5: HHT negative
	LD50 (LD50 of acute toxicity)	1595.233 mg/kg	847.355 mg/kg	344.546 mg/kg	1680.447 mg/kg	1363.76 mg/kg	High-toxicity: 1~50 mg/kg; Toxicity: 51~500 mg/kg; low-toxicity: 501~5000 mg/kg.
